# Supplementary material for: Assessing the Optimal Regimen: A Systematic Review and Network Meta-Analysis of the Efficacy and Safety of Long-Acting Granulocyte Colony-Stimulating Factors in Patients with Breast Cancer
Source: Cancers (Basel). 2023 Jul 19;15(14):3675. doi: 10.3390/cancers15143675 (PMC10378237; doi:10.3390/cancers15143675)
Supplement: Supplementary file 1 [file cancers-15-03675-s001.zip]

Archive with 1 entries (1 files):
- cancers-2392214-supplementary.pdf
